# Supplementary material for: Fish TOLLIP manipulates ATG5 for autophagic degradation of STING to attenuate antiviral interferon responses
Source: PLoS Pathog. 2025 Sep 12;21(9):e1013512. doi: 10.1371/journal.ppat.1013512 (PMC12449016; doi:10.1371/journal.ppat.1013512)
Supplement: S1 Table — (XLSX) [file ppat.1013512.s001.xlsx]

## Sheet: Sheet1
Name	Sequence (5’→3’)	Purpose
pCMV-Flag/HA/Myc-TOLLIP-F	CCGGAATTCGGATGGCAACAACAATTAGC	Eukaryotic expression
pCMV-Flag/HA/Myc-TOLLIP-R	CCGCTCGAG TTAAAGCTCCTCTGCCAT
pCMV-Flag/HA/Myc -TOLLIP-ΔTBD -F	GCCATGGAGGCCCGAATGAGTATCACTGTAGTACAGG
pCMV-Flag/HA/Myc -TOLLIP-ΔTBD-R	CCGCGGTACCTCGATTAAAGCTCCTCTGCCAT
pCMV-Flag/HA/Myc-TOLLIP-ΔCUE-F	CTCCTGTTGCACCACAAAGCCCCATTGAGGAGCTTT
pCMV-Flag/HA/Myc-TOLLIP-ΔCUE -R	CGAGTTAAAGCTCCTCAATGGGGCTTTGTG
pCMV-Flag/HA/Myc-TOLLIP-ΔC2-F	GCAGTATGGAGGATCTTTGGGAACAGCATCAATACC
pCMV-Flag/HA/Myc-TOLLIP-ΔC2-R	CATCATTCCTGCTGGTATTGATGCTGTTCCCAAAGA
pCMV-Flag/HA/Myc-STING-F	CGGGGTACCATGTGTGGTGTGATCGGAG
pCMV-Flag/HA/Myc-STING-R	ATTTGCGGCCGCCTAATAATCAGTAGTCTCC
pCMV-Flag/HA/Myc-STING-ΔTM-F	CCGGAATTCCGATGGGCCCTGCTCCGGTGGAG
pCMV-Flag/HA/Myc-STING-ΔTM-R	CCGCTCGAGCTAATAATCAGTAGTCT
pCMV-Flag/HA/Myc-STING-ΔCDN-F	GCGAAGTGAAGAAGATGAATGTTCGAGAGCCACCAAATGAAATCC
pCMV-Flag/HA/Myc-STING-ΔCDN-R	AACATTCATCTTCTTCACTTCGCAG
pCMV-Flag/HA/Myc-STING-ΔCTT-F	CCGGAATTCGGATGTGTGGTGTGATCGG
pCMV-Flag/HA/Myc-STING-ΔCTT-R	CCGCTCGAGCTATTCTGGGAAAGTGGCATAC
pCMV-Flag-MAVS-F	CCGGAATTCCGATGTCATTGACACGTGAAC
pCMV-Flag-MAVS-R	CGGGGTACCTTAATGCTTGAGCTTCCAAGC
pCMV-Flag-TBK1-F	CGCGGATCCCGATGCAGAGTACGGCC AAT
pCMV-Flag-TBK1-R	AACTCGAGTCACATCCGCTCCACTG
pCMV-Flag-ATG5-F	CCGGAATTCCGATGGCAGATGACAAGGATGT
pCMV-Flag-ATG5-R	CCGCTCGAGTCAGTCACTGGGCGCCGGGA
pCMV-Flag -ATG14-F	CCGGAATTCCGATGGCTTGTCCCTTAACAGGC
pCMV-Flag -ATG14-R	CCGCTCGAGTCAAGCGTAATCTGGAACATCGTATGGGTACATGCGCTGCCCGGTGTAGG
pCMV-Flag -Beclin1-F	CCGGAATTCGGATGGAGGGTTTGAAGTTTTC
pCMV-Flag -Beclin1-R	CCGCTCGAGCTAGCGGTTGTAAAACTGCGA
pCMV-Flag -p62-F	CCGGAATTCCGATGTCGATGACAGTGAAA
pCMV-Flag -p62-R	CCGCTCGAGCTACTTCTTTGGGCCGGGTG
pCMV-HA/Myc-RAB5A-F	CTTATGGCCATGGAGGCCCGAATTCCGATGGCAGGAAGAGGTGG
pCMV-HA/Myc-RAB5A-R	GATCCCCGCGGCCGCGGTACCTCGAGTTAGTTGCTACAGCAG
pCMV-HA/Myc-RAB7b-F	CTTATGGCCATGGAGGCCCGAATTCCGATGGCTTCTCGTAAAAA
pCMV-HA/Myc-RAB7b-R	GATCCCCGCGGCCGCGGTACCTCGAGTCAGCAGCTGCAGCTGT
pEGFP-N3-TOLLIP-F	CTAGCTAGCATGGCAACAACAATTAGCAC
pEGFP-N3-TOLLIP-R	CGGGGTACCAAGCTCCTCTGCCATCTGTA
pEGFP-N3-TOLLIP-ΔTBD-F	GAACCGTCAGATCCGCTAGCCTCAGTATCACTGTAGT
pEGFP-N3-TOLLIP-ΔTBD-R	GCTAGCGGATCTGACGGTTCACTA
pEGFP-N3-TOLLIP-ΔCUE-F	CCGTCAGATCCGCTAGCATGGCAACAACAAT
pEGFP-N3-TOLLIP-ΔCUE-R	GATGGATCCAAGCTCCTCAATGGGGCTTTGTGG
pEGFP-N3-TOLLIP-ΔC2-F	GCAGTATGGAGGATCTTTGGGAACAGCATCAATACC
pEGFP-N3-TOLLIP-ΔC2-R	CATCATTCCTGCTGGTATTGATGCTGTTCCCAAAGA
mCherry-STING-F	CCCATCGATGCCACCATGTGTGGTGTGATCGGAG
mCherry-STING-R	CCGGAATTCCGATAATCAGTAGTCTCC
mCherry-STING-ΔTM-F	CCCATCGATGCCACCATGGGCCCTGCTCCGGTGGAG
mCherry-STING-ΔTM-R	CCGGAATTCCG ATAATCAGTAGTCTCC
mCherry-STING-ΔCDN-F	GCGAAGTGAAGAAGATGAATGTTCGAGAGCCACCAAATGAAATCC
mCherry-STING-ΔCDN-R	AACATTCATCTTCTTCACTTCGCAG
mCherry-STING-ΔCTT-F	CTTTTTGCAGGATCCCATCGATATGTGTGGTGTGATCGG
mCherry-STING-ΔCTT-R	CACCCTCGAGAGGCCTTGAATTCGCTTCTGGGAAAGTGGC
pEGFP-N3-STING-F	GTGAACCGTCAGATCCGCTAGCATGTGTGGTGTGATCGG
pEGFP-N3-STING-R	GCTCACCATGGTGGCGATGGATCCATAATCAGTAGTCTC
pEGFP-N3-ATG5-F	CCGGAATTCCGATGGCAGATGACAAGGATGTGCT
pEGFP-N3-ATG5-R	CGGGGTACCGTCACTGGGCGCCGGGATGA
pEGFP-N3-LC3-F	CTAGCTAGCATGCCTTCGGAAAAGACATT
pEGFP-N3-LC3-R	CGGGGTACCCTGAGGACACGCAGTTCCAA
sh-tollip#1-F	CCGGGCAACAGCAGGTACAGTTAGACTCGAGTCTAACTGTACCTGCTGTTGCTTTTTG	Knock-down
sh-tollip#1-R	AATTCAAAAAGCAACAGCAGGTACAGTTAGACTCGAGTCTAACTGTACCTGCTGTTGC
sh-tollip#2-F	CCGGGGACTCCTTCTACCTGGAAATCTCGAGATTTCCAGGT AGAAGGAGTCCTTTTTG
sh-tollip#2-R	AATTCAAAAAGGACTCCTTCTACCTGGAAATCTCGAGATTTCCAGGTAGAAGGAGTCC
sh-atg5#1-F	CCGGGCTTCCGCTATATTCCCTTCACTCGAGTGAAGGGAATATAGCGGAAGCTTTTTG
sh-atg5#1-R	AATTCAAAAAGCTTCCGCTATATTCCCTTCACTCGAGTGAAGGGAATATAGCGGAAGC
sh-atg14#1-F	CCGGGGAGATTGCTCAGCCTATTACCTCGAGGTAATAGGCTGAGCAATCTCCTTTTTG
sh-atg14#1-R	AATTCAAAAAGGAGATTGCTCAGCCTATTACCTCGAGGTAATAGGCTGAGCAATCTCC
sh-beclin1#1-F	CCGGGCGAATAAACAGTCGAATAACCTCGAGGTTATTCGACTGTTTATTCGCTTTTTG
sh-beclin1#1-R	AATTCAAAAAGCGAATAAACAGTCGAATAACCTCGAGGTTATTCGACTGTTTATTCGC
sh-p62#2-F	CCGGGCCCTTTCAAATGCACTATAACTCGAGTTATAGTGCATTTGAAAGGGCTTTTTG
sh-p62#2-R	AATTCAAAAAGCCCTTTCAAATGCACTATAACTCGAGTTATAGTGCATTTGAAAGGGC
sh-rab5a#1-F	CCGGAGACAAGCCAGTCCAAATATTCTCGAGAATATTTGGACTGGCTTGTCTTTTTTG
sh-rab5a#1-R	AATTCAAAAAAGACAAGCCAGTCCAAATATTCTCGAGAATATTTGGACTGGCTTGTCT
sh-rab5a#2-F	CCGGTCTAGTCCTTCGCTTTGTAAACTCGAGTTTACAAAGCGAAGGACTAGATTTTTG
sh-rab5a#2-R	AATTCAAAAATCTAGTCCTTCGCTTTGTAAACTCGAGTTTACAAAGCGAAGGACTAGA
sh-rab7b#1-F	CCGGAGAAGTTCAGCAATCAATATACTCGAGTATATTGATTGCTGAACTTCTTTTTTG
sh-rab7b#1-R	AATTCAAAAAAGAAGTTCAGCAATCAATATACTCGAGTATATTGATTGCTGAACTTCT
sh-rab7b#2-F	CCGGGACTTCCCAGACCAGATTAAACTCGAGTTTAATCTGGTCTGGGAAGTCTTTTTG
sh-rab7b#2-R	AATTCAAAAAGACTTCCCAGACCAGATTAAACTCGAGTTTAATCTGGTCTGGGAAGTC
ifn-F	CCGATACCAGCCATCACATAAG	Real-time PCR
ifn-R	GATCTGCTCCCATGCTTGAG
vig1-F	TTCCACACTGCGAAGACCTC
vig1-R	CCATTACTAACGATGCTGACGC
sting-F	CTCATGGTTTGGCCTGGTCT
sting-R	GTTTGTTTGGGACCACAGCG
tollip-F	CTGCAGGATTCGACTTGGGT
tollip-R	TGTCCATGCGATGCGATCAT
β-actin-F	AGCCATCCTTCTTGGGTATG
β-actin-R	GGTGGGGCGATGATCTTGAT
s6-F	GTGTTGACCCTGGATGTGAG
s6-R	GTTAGCAGCGGTAGTGACTTG
s9-F	GCCGCTCGTGATTTGTTA
s9-R	GGGTAGGTGTCGGGTAGTTC
